# Supplementary material for: Effect of Antiplatelet Agents on Abdominal Aortic Aneurysm Process: A Systematic Review and Meta-Analysis
Source: Rev Cardiovasc Med. 2023 Dec 19;24(12):357. doi: 10.31083/j.rcm2412357 (PMC11272864; doi:10.31083/j.rcm2412357)
Supplement: Supplementary file 1 [file 2153-8174-24-12-357-s1.zip]

Archive with 1 entries (1 files):
- 2153-8174-24-12-357-s1.pdf
